# Supplementary material for: Prediction of Potential Habitat Distribution of Cibotium barometz (L.) J. Sm. Under Climate Change Based on a Multi-Model Ensemble Framework
Source: Biology (Basel). 2026 Apr 28;15(9):692. doi: 10.3390/biology15090692 (PMC13162567; doi:10.3390/biology15090692)
Supplement: Supplementary file 1 [file biology-15-00692-s001.zip]

Archive with 1 entries (1 files):
- biology-4243077-supplementary.docx
